# Supplementary material for: Ontologies for increasing the FAIRness of plant research data
Source: Front Plant Sci. 2023 Nov 30;14:1279694. doi: 10.3389/fpls.2023.1279694 (PMC10720748; doi:10.3389/fpls.2023.1279694)
Supplement: Supplementary file 1 [file DataSheet_1.csv]

Ontology ID	Ontology Name	Domain	License	Modularity	Obofoundry URL	OLS URL	BioPortal URL	Other URL
Plant-Specific Ontologies
AGRO	AGRonomy Ontology	Agronomic practices, techniques, and variables used in agronomic experiments.	CC BY 4.0	OWL	https://obofoundry.org/ontology/agro.html	https://www.ebi.ac.uk/ols/ontologies/agro	https://bioportal.bioontology.org/ontologies/AGRO
CO	Crop Ontology	Breeder's traits and variables	CC BY 4.0	OWL				https://cropontology.org/
FLOPO	Flora Phenotype Ontology	Traits and phenotypes of flowering plants	CC0 1.0	OWL	https://obofoundry.org/ontology/flopo.html	https://www.ebi.ac.uk/ols/ontologies/flopo	https://bioportal.bioontology.org/ontologies/FLOPO
PECO	Plant Experimental Conditions Ontology	Plant experimental conditions	CC BY 4.0	OWL and OBO	https://obofoundry.org/ontology/peco.html	https://www.ebi.ac.uk/ols/ontologies/peco	https://bioportal.bioontology.org/ontologies/PECO
PO	Plant Ontology	Plant anatomy, morphology and growth and development	CC BY 4.0	OWL and OBO	https://obofoundry.org/ontology/po.html	http://www.ebi.ac.uk/ontology-lookup/browse.do?ontName=PO	https://bioportal.bioontology.org/ontologies/PO
PPEO	Plant Phenotype Experiment Ontology	Plant Phenotypes and Traits (implementation of the Minimal Information About Plant Phenotyping Experiment)	CC-BY 4.0	OWL	---	---	---	https://agroportal.lirmm.fr/ontologies/PPEO , https://github.com/MIAPPE/MIAPPE-ontology , https://fairsharing.org/1234
PPO	Plant Phenology Ontology	Phenology of individual plants and populations of plants	CC BY 3.0	OWL	https://obofoundry.org/ontology/ppo.html	https://www.ebi.ac.uk/ols/ontologies/ppo	https://bioportal.bioontology.org/ontologies/PPO
PSO (OBO Foundry and OLS)	Plant Stress Ontology	Biotic and abiotic stresses that a plant may encounter	CC BY 3.0	OWL and OBO	https://obofoundry.org/ontology/pso.html	https://www.ebi.ac.uk/ols/ontologies/pso
PLANTSO (Bioportal)							https://bioportal.bioontology.org/ontologies/PLANTSO
TO (OBO Foundry and OLS)	Plant Trait Ontology	Phenotypic traits in plants	CC BY 4.0	OWL and OBO	https://obofoundry.org/ontology/to.html	https://www.ebi.ac.uk/ols/ontologies/to	---
PTO (Bioportal)					---	---	https://bioportal.bioontology.org/ontologies/PTO
General Scientific Ontologies- Domain-Specific
BAO	BioAssay Ontology	Biological screening assays and their results	CC-BY-SA 4.0	OWL	---	https://www.ebi.ac.uk/ols/ontologies/bao	https://bioportal.bioontology.org/ontologies/BAO
BCO	Biological Collections Ontology	Support the interoperability of biodiversity data, including data on museum collections, environmental/metagenomic samples, and ecological surveys	CC0 1.0	OWL	https://obofoundry.org/ontology/bco.html	https://www.ebi.ac.uk/ols/ontologies/bco	https://bioportal.bioontology.org/ontologies/BCO
BTO	BRENDA Tissue and Enzyme Source Ontology	Source of an enzyme comprising tissues, cell lines, cell types and cell cultures	CC BY 4.0	OWL and OBO	https://obofoundry.org/ontology/bto.html	https://www.ebi.ac.uk/ols/ontologies/bto	https://bioportal.bioontology.org/ontologies/BTO
CHEBI	Chemical Entities of Biological Interest Ontology	Molecular entities of biological interest	CC BY 4.0	OWL and OBO	https://obofoundry.org/ontology/chebi.html	https://www.ebi.ac.uk/ols/ontologies/chebi	https://bioportal.bioontology.org/ontologies/CHEBI
CHMO	Chemical Methods Ontology	Methods used to collect data in chemical experiments	CC BY 4.0	OWL	https://obofoundry.org/ontology/chmo.html	https://www.ebi.ac.uk/ols/ontologies/chmo	https://bioportal.bioontology.org/ontologies/CHMO
EDAM	EDAM bioinformatics operations, data types, formats, identifiers and topics	Computational biology, bioinformatics and bioimage informatics	CC-BY-SA 4.0	OWL	---	https://www.ebi.ac.uk/ols/ontologies/edam	https://bioportal.bioontology.org/ontologies/EDAM
EFO	Experimental Factor Ontology	Experimental variables	Copyright [2014] EMBL- European Bioinformatics Institute Licensed under the Apache License, version 2.0 (the “License”)	OWL	---	https://www.ebi.ac.uk/ols/ontologies/efo	https://bioportal.bioontology.org/ontologies/EFO
ENVO	Environment Ontology	Environmental systems, components and processes	CC0 1.0	OWL	https://obofoundry.org/ontology/envo.html	https://www.ebi.ac.uk/ols/ontologies/envo	https://bioportal.bioontology.org/ontologies/ENVO
GEOSPECIES	GeoSpecies Ontology	Integration of species concepts with species occurrences, gene sequences, images, references and geographical information	CC BY 4.0	OWL	---	---	https://bioportal.bioontology.org/ontologies/GEOSPECIES
GO	Gene Ontology	Function of genes and gene products	CC BY 4.0	OWL and OBO	https://obofoundry.org/ontology/go.html	https://www.ebi.ac.uk/ols/ontologies/go
MMO	Measurement Method Ontology	Methods used to make clinical and phenotype measurements	CC0 1.0	OWL and OBO	https://obofoundry.org/ontology/mmo.html	https://www.ebi.ac.uk/ols/ontologies/mmo	https://bioportal.bioontology.org/ontologies/MMO
MOD	Protein modification (PSI-MOD)	Protein chemical modifications, classified by molecular structure or amino acid	CC BY 4.0	OWL and OBO	https://obofoundry.org/ontology/mod.html
MS	PSI Mass Spectrometry Ontology	proteomics mass spectrometry	CC BY 3.0	OWL and OBO	https://obofoundry.org/ontology/ms.html	https://www.ebi.ac.uk/ols/ontologies/ms	https://bioportal.bioontology.org/ontologies/MS
MSIO	Metabolomics Standards Initiative Ontology (MSIO)	mass-spectrometry and nmr-spectroscopy based metabolomics experiments and fluxomics studies	CC BY 3.0	OWL	---	https://www.ebi.ac.uk/ols/ontologies/msio	---
NCBITAXON	National Center for Biotechnology Information (NCBI) Organismal Classification	NCBI organismal taxonomy	CC0 1.0	OWL and OBO	https://obofoundry.org/ontology/ncbitaxon.html	https://www.ebi.ac.uk/ols/ontologies/ncbitaxon	https://bioportal.bioontology.org/ontologies/NCBITAXON
NCIT	National Cancer Institute Thesaurus	Broad coverage of the cancer domain	CC BY 4.0	OWL and OBO	https://obofoundry.org/ontology/ncit.html	https://www.ebi.ac.uk/ols/ontologies/ncit	https://bioportal.bioontology.org/ontologies/NCIT
OBI	Ontology for Biomedical Investigations	Life-science and clinical investigations	CC BY 4.0	OWL and OBO	https://obofoundry.org/ontology/obi.html	https://www.ebi.ac.uk/ols/ontologies/obi	https://bioportal.bioontology.org/ontologies/OBI
PATO	Phenotype And Trait Ontology	Phenotypic qualities (properties, attributes or characteristics)	CC BY 3.0	OWL and OBO	https://obofoundry.org/ontology/pato.html	https://www.ebi.ac.uk/ols/ontologies/pato	https://bioportal.bioontology.org/ontologies/PATO
PCO	Population and Community Ontology	Material entities, qualities, and processes related to collections of interacting organisms such as populations and communities	CC0 1.0	OWL	https://obofoundry.org/ontology/pco.html	https://www.ebi.ac.uk/ols/ontologies/pco	https://bioportal.bioontology.org/ontologies/PCO
STATO	Statistics Ontology	statistical tests, conditions of application, and information needed or resulting from statistical methods	CC BY 3.0	OWL	https://obofoundry.org/ontology/stato.html	https://www.ebi.ac.uk/ols/ontologies/stato	https://bioportal.bioontology.org/ontologies/STATO
SWO	Software Ontology	software tools, their types, tasks, versions, provenance and associated data	CC BY 4.0	OWL	https://obofoundry.org/ontology/swo.html	https://www.ebi.ac.uk/ols/ontologies/swo
UBERON	Uberon multi-species anatomy ontology	An integrated cross-species anatomy, covers animals and bridges multiple species-specific ontologies	CC BY 3.0	OWL and OBO
UO	Unit Ontology	Metrical units for use in conjunction with PATO	CC BY 3.0	OWL and OBO	https://obofoundry.org/ontology/uo.html	https://www.ebi.ac.uk/ols/ontologies/uo	https://bioportal.bioontology.org/ontologies/UO
Upper level ontologies:
BFO	Basic Formal Ontology	Standardizes upper-level structure of OBO ontologies	CC BY 4.0	OWL and OBO	https://obofoundry.org/ontology/ro.html		https://bioportal.bioontology.org/ontologies/BFO
COB	Core Ontology for Biology and Biomedicine	Framework for building ontologies in the life sciences	CC0 1.0	OWL	https://obofoundry.org/ontology/cob.html
RO	Relations Ontology	Standardizes relations in OBO Foundry ontologies	CC0 1.0	OWL and OBO	https://obofoundry.org/ontology/ro.html	https://www.ebi.ac.uk/ols/ontologies/ro
